# Supplementary material for: Asymptomatic immunodeficiency-associated vaccine-derived poliovirus infections in two UK children
Source: Nat Commun. 2023 Jun 9;14:3413. doi: 10.1038/s41467-023-39094-0 (PMC10251316; doi:10.1038/s41467-023-39094-0)
Supplement: Supplementary file 4 — Source Data [file 41467_2023_39094_MOESM4_ESM.xlsx]

## Sheet: Fig 2a
Age (months)	Poliovirus shedding - stool	IVIG Dose (g/Kg/Month)	IgG Trough level (g/L)
11		0.665
17		0.6	8.9
31		0.732	5
32		0.732	8.49
33	y	0.732	7.5
33	y	0.732	8.64
34	y	1.46	8.6
35	y	1.46	12.71
36	y	1.46	14.07
37	n	1.46	15.14
37	n	1.46	14.85
38	n	1.46	10.6
38	n	1.4	13.01
39	n		11.8
40	n		11.13
40			11.28
41		0.883	11.58
45		1.042	15.4
46		1.093	9.72
47		1.018	12.06
49		0.901	9.61
49		0.901	9.09
51		0.523	12
52		0.497	9.54

## Sheet: Fig 2b
Age (months)	Poliovirus shedding - stool	Poliovirus shedding - URT	IVIG Dose (g/Kg/Month)	IgG Trough level
20.73			0.74	5.6
25.83	y		2.17	4.2
26.73	y	y	2.08	1.9
26.83	y	y	1.98	1.6
27.13	y	y	3.96	4.5
27.33	y	y	3.81	11
27.43	y	y	3.81	17.3
27.67	y	y	3.81	17.8
28.13	y	y	1.98	20.3
28.6	y	y	1.92	18
28.8	y	y	1.93	17.5
29.03	y		2	15.2
29.5	y		1.91	13.7
30.03	y
30.2	y		1.88	13.2
31.47
31.63			1.86	13.2
32.97			1.79	13.5
35.37			0.62	8.4
36.57			0.78	6.1
36.73			0.78	9.8

## Sheet: Fig 3a
Date in Number format	Number of mutations from Sabin 1
43545	28
43588	40
43594	44
43608	46
43626	54
43636	50

## Sheet: Fig 3b
Date in Number format	Number of mutations from Sabin 3
43767	157
43767	155
43782	164
43794	163
43794	163
43830	165
43851	176
43851	174
43857	183
43858	175
43871	181
43885	182
43892	189

## Sheet: Fig 4
Spearman-Karber TCID50 Calculations
10 step - 8 replicate series
Enter start dilution and dilution step as log10
Sabin 1 #1				Sabin 1 #2				iVDPV #1				iVDPV-1 #2
Start Dil	5.12			Start Dil	5.46			Start Dil	3.98			Start Dil	2.98
Dil Step	-1			Dil Step	-1			Dil Step	-1			Dil Step	-1
5.12	8	8		5.46	10	10		3.98	8	8		2.98	6	8
4.12	6	8		4.46	10	10		2.98	7	8		1.98	5	8
3.12	5	8		3.46	7	9		1.98	5	8		0.98	1	8
2.12	3	8		2.46	4	10		0.98	4	8		-0.98	0	8
1.12	0	8		1.46	0	8		-0.98	0	8		-1.48	0	8
1.42	0	8		1.03	0	8		-1.48	0	10		-0.5	0	10
0.42	0	8		0.03	0	8		-2.5	0	10		-1.5	0	10
				-0.97	0	8
				-1.97	0	8
				-2.97	0	8
TCID50=	2.87			TCID50=	2.78222			TCID50=	1.48			TCID50=	1.98
se=	-0.306186			se=	-0.219708			se=	-0.291241			se=	-0.275487
95% CI =	3.47012	2.26988		95% CI =	3.21285	2.35159		95% CI =	2.05083	0.909167		95% CI =	2.51995	1.44005
Sabin 3 #1				Sabin 3 #2				iVDPV3 #1				iVPDV #2
Start Dil	5.91			Start Dil	6.13			Start Dil	3.93			Start Dil	3.07
Dil Step	-1			Dil Step	-1			Dil Step	-1			Dil Step	-1
5.91	6	8		6.13	8	10		3.93	8	8		3.07	8	8
4.91	5	8		5.13	7	10		2.93	8	8		2.07	8	8
3.91	3	8		4.13	2	9		1.93	8	8		1.07	6	7
2.91	2	7		3.13	0	10		0.93	5	8		0.07	0	8
1.91	0	8		2.13	0	8		0	1	7		0	0	7
0.9	0	8		1.03	0	8		0	0	8		0	0	8
0	0	8		0.03	0	8		0	0	8		0	0	8
				-0.97	0	8
				-1.97	0	8
				-2.97	0	8
TCID50=	4.37429			TCID50=	4.90778			TCID50=	0.662143			TCID50=	0.712857
se=	-0.35744			se=	-0.250432			se=	-0.232143			se=	-0.142857
95% CI =	5.07487	3.6737		95% CI =	5.39862	4.41693		95% CI =	1.11714	0.207143		95% CI =	0.992857	0.432857
